# Supplementary material for: Insight into the Phenolic Composition of Cabernet Sauvignon Grapevine Berries During Fermentation—Towards the Application of Winery By-Products for Antibacterial Purposes
Source: Antibiotics (Basel). 2025 Feb 25;14(3):236. doi: 10.3390/antibiotics14030236 (PMC11939261; doi:10.3390/antibiotics14030236)
Supplement: Supplementary file 1 [file antibiotics-14-00236-s001.zip]

Archive with 1 entries (1 files):
- antibiotics-3473496-supplementary.pdf
